# Supplementary material for: Precision Probiotics Regulate Blood Glucose, Cholesterol, Body Fat Percentage, and Weight Under Eight-Week High-Fat Diet
Source: Metabolites. 2025 Sep 25;15(10):642. doi: 10.3390/metabo15100642 (PMC12566540; doi:10.3390/metabo15100642)
Supplement: Supplementary file 1 [file metabolites-15-00642-s001.zip]

Archive with 1 entries (1 files):
- metabolites-3848206-supplementary.pdf
